# Supplementary material for: Inter-rater reliability data of classroom observation: Fidelity in large-scale randomized research in education
Source: Data Brief. 2020 Feb 17;29:105303. doi: 10.1016/j.dib.2020.105303 (PMC7044508; doi:10.1016/j.dib.2020.105303)
Supplement: Multimedia component 1 [file mmc1.xlsx]

## Sheet: ESL Strategies
Teacher	Segment	Coder 1	Coder 2	Coder 3	Coder 4	Coder 5	Coder 6
1	1	53	50	50	50	50	50
1	2	53	50	50	50	50	50
1	3	53	50	50	50	50	50
1	4	53	50	50	50	50	50
1	5	53	53	50	50	50	50
1	6	53	50	50	50	50	50
1	7	54	50	50	50	50	50
1	8	53	50	50	50	50	50
1	9	52	53	52	51	52	50
1	10	53	53	53	51	53	50
1	11	51	52	52	51	50	50
1	12	53	50	50	50	50	50
1	13	53	53	52	51	53	52
1	14	53	53	53	53	53	50
1	15	53	50	50	53	50	50
1	16	53	50	50	53	52	52
1	17	51	53	52	51	53	50
1	18	51	52	52	51	50	50
1	19	53	53	53	53	53	52
1	20	51	52	52	51	50	50
1	21	51	52	52	51	50	52
1	22	53	53	50	50	50	50
1	23	51	50	50	51	50	50
1	24	53	53	53	52	53	53
1	25	53	53	53	51	50	50
1	26	53	53	53	52	53	53
1	27	53	53	53	52	53	50
1	28	53	53	53	52	53	53
1	29	53	53	53	52	53	53
1	30	53	53	53	51	53	50
1	31	53	52	56	56	56	56
1	32	53	52	56	56	56	56
1	33	53	52	56	56	56	56
1	34	53	50	50	50	56	56
1	35	53	52	56	50	56	56
1	36	53	52	56	50	56	56
1	37	50	50	50	50	50	50
1	38	56	50	50	50	50	50
1	39	56	52	52	52	52	56
1	40	56	52	52	52	51	56
1	41	56	52	52	52	51	56
1	42	56	52	52	52	51	56
1	43	50	50	50	50	50	50
1	44	53	50	50	50	50	50
1	45	53	52	52	51	52	50
1	46	56	56	50	56	56	56
1	47	56	56	56	56	56	56
1	48	56	56	50	56	56	56
1	49	56	56	50	56	56	56
1	50	56	56	56	56	56	56
1	51	56	56	56	56	56	56
1	52	56	56	56	50	56	56
1	53	56	56	56	56	56	56
1	54	56	56	50	56	56	56
1	55	56	56	50	50	50	50
1	56	53	50	50	50	50	50
1	57	53	53	53	53	53	53
1	58	53	53	53	53	53	53
1	59	53	53	53	53	50	53
1	60	50	50	50	50	50	50
2	1	53	50	50	50	50	53
2	2	53	53	50	50	50	53
2	3	53	53	53	53	53	53
2	4	53	52	50	50	50	50
2	5	53	53	53	53	53	53
2	6	53	53	53	53	53	53
2	7	53	53	53	53	53	53
2	8	53	53	53	53	53	51
2	9	53	53	53	53	53	51
2	10	53	53	53	53	53	51
2	11	53	53	53	53	53	51
2	12	53	50	50	50	50	50
2	13	53	50	50	50	50	50
2	14	53	53	53	53	53	53
2	15	53	53	53	53	53	53
2	16	56	56	50	56	56	56
2	17	56	56	56	56	56	56
2	18	56	56	56	56	56	56
2	19	53	51	51	51	51	51
2	20	53	51	50	51	51	51
2	21	53	50	50	50	50	50
2	22	53	53	50	50	50	50
2	23	53	53	53	53	53	53
2	24	53	53	50	50	50	53
2	25	53	53	53	53	53	53
2	26	53	53	53	53	53	53
2	27	53	53	53	53	53	53
2	28	53	50	50	50	53	50
2	29	53	50	50	50	50	50
2	30	56	50	50	50	50	50
2	31	56	53	50	51	50	50
2	32	51	52	50	51	50	50
2	33	50	50	50	50	50	50
2	34	51	52	52	51	52	50
2	35	51	52	50	52	52	50
2	36	51	52	52	52	52	50
2	37	51	52	52	52	52	50
2	38	51	52	52	52	52	50
2	39	51	52	52	52	52	50
2	40	51	52	52	52	52	50
2	41	51	52	50	52	52	50
2	42	52	52	52	51	51	51
2	43	52	52	52	51	51	51
2	44	52	52	52	51	51	51
2	45	52	52	52	51	51	51
2	46	50	50	50	50	50	50
2	47	50	50	50	50	50	50
2	48	50	50	50	50	50	50
2	49	52	50	50	50	50	50
2	50	53	50	50	50	50	50
2	51	53	53	50	53	52	50
2	52	53	52	54	53	52	54
2	53	52	52	52	52	52	50
2	54	52	52	53	52	52	53
2	55	51	52	52	52	52	54
2	56	52	52	52	52	52	50
2	57	52	52	52	52	52	50
2	58	52	52	52	52	50	50
2	59	52	52	54	52	52	50
2	60	52	52	54	52	52	50
3	1	50	50	50	50	50	50
3	2	53	53	50	50	53	50
3	3	53	53	50	50	53	50
3	4	53	53	53	53	53	53
3	5	53	52	50	50	50	50
3	6	53	53	53	53	53	53
3	7	53	53	52	53	53	53
3	8	53	53	53	53	53	53
3	9	53	53	53	53	53	53
3	10	53	53	53	53	53	53
3	11	53	53	52	50	53	52
3	12	53	53	53	53	53	53
3	13	53	53	53	53	50	53
3	14	53	50	50	53	50	50
3	15	53	52	53	53	50	53
3	16	50	50	50	50	50	50
3	17	52	50	50	50	50	50
3	18	52	52	50	52	50	50
3	19	53	53	53	53	53	52
3	20	53	53	53	53	53	52
3	21	53	53	53	52	53	53
3	22	53	53	53	53	53	53
3	23	53	53	53	53	53	53
3	24	53	50	50	50	50	50
3	25	51	50	50	51	53	50
3	26	51	53	52	52	51	52
3	27	51	52	52	51	50	52
3	28	52	52	50	52	50	50
3	29	52	52	50	52	50	50
3	30	52	52	50	52	50	50
3	31	50	50	50	50	50	50
3	32	53	53	50	53	50	50
3	33	53	50	50	50	50	50
3	34	53	53	53	52	53	53
3	35	53	53	53	52	53	53
3	36	53	53	53	52	53	53
3	37	53	53	53	52	53	53
3	38	53	53	53	52	53	53
3	39	53	53	53	52	53	53
3	40	53	53	53	52	53	53
3	41	53	53	53	52	53	53
3	42	53	53	53	52	53	53
3	43	53	53	53	52	53	53
3	44	53	53	53	52	53	53
3	45	53	53	53	52	53	53
3	46	51	53	53	53	53	52
3	47	56	56	56	56	51	51
3	48	53	53	50	51	51	51
3	49	51	52	50	51	51	51
3	50	51	50	50	51	51	51
3	51	50	50	50	50	50	50
3	52	53	53	50	51	50	50
3	53	51	52	50	51	50	50
3	54	51	51	52	51	51	51
3	55	51	52	52	51	51	51
3	56	53	53	53	51	51	52
3	57	52	52	51	51	51	52
3	58	56	53	50	53	51	52
3	59	53	52	52	51	51	51
3	60	52	52	50	52	50	50

## Sheet: Group
Teacher	Segment	Coder 1	Coder 2	Coder 3	Coder 4	Coder 5	Coder 6
1	1	1	1	1	1	1	1
1	2	1	1	1	1	1	1
1	3	1	1	1	1	1	1
1	4	1	1	1	1	1	1
1	5	1	1	1	1	1	1
1	6	1	1	1	1	1	1
1	7	5	1	5	1	1	1
1	8	1	1	1	1	1	1
1	9	1	1	1	5	1	1
1	10	1	1	1	1	1	1
1	11	1	1	1	1	1	1
1	12	1	1	1	1	1	1
1	13	1	1	1	1	1	1
1	14	1	1	1	1	1	1
1	15	1	1	1	1	1	1
1	16	1	1	1	1	1	1
1	17	1	1	1	1	1	1
1	18	1	1	5	1	1	1
1	19	1	1	1	1	1	1
1	20	1	1	5	1	1	1
1	21	1	1	1	1	1	1
1	22	1	1	1	1	1	1
1	23	1	1	1	1	1	1
1	24	1	1	1	1	1	1
1	25	1	1	1	1	1	1
1	26	1	1	1	1	1	1
1	27	1	1	1	1	1	1
1	28	1	1	1	1	1	1
1	29	1	1	1	1	1	1
1	30	1	1	1	1	1	1
1	31	4	1	1	1	1	1
1	32	4	1	2	5	1	1
1	33	4	1	2	3	1	1
1	34	4	1	3	3	1	3
1	35	3	3	5	3	2	3
1	36	4	3	5	3	3	3
1	37	1	1	1	1	1	1
1	38	4	1	1	1	1	1
1	39	4	1	4	4	4	4
1	40	1	1	4	4	4	4
1	41	4	1	4	5	4	4
1	42	4	1	4	4	4	4
1	43	1	1	4	1	1	4
1	44	1	1	1	1	1	1
1	45	1	1	1	1	1	1
1	46	5	4	5	1	1	1
1	47	4	4	4	4	1	4
1	48	5	4	5	4	4	4
1	49	5	4	5	4	1	4
1	50	4	4	4	4	1	4
1	51	5	4	4	1	4	4
1	52	5	4	4	5	4	4
1	53	4	4	4	4	1	1
1	54	4	4	5	4	1	1
1	55	1	4	1	1	1	1
1	56	1	1	1	1	1	1
1	57	1	1	1	1	1	1
1	58	1	1	1	1	1	1
1	59	1	1	1	1	1	1
1	60	1	1	1	1	1	1
2	1	1	1	1	1	1	1
2	2	1	1	1	1	1	1
2	3	1	1	1	1	1	1
2	4	1	1	1	1	1	1
2	5	1	1	1	1	1	1
2	6	1	1	1	1	1	1
2	7	5	5	5	5	5	5
2	8	5	5	5	5	5	5
2	9	5	5	5	5	5	5
2	10	5	5	5	5	5	5
2	11	5	5	5	5	5	5
2	12	1	1	1	1	1	1
2	13	1	1	1	1	1	1
2	14	1	1	1	1	1	1
2	15	1	1	1	1	1	1
2	16	4	4	5	1	1	1
2	17	4	4	1	1	1	1
2	18	4	4	1	1	1	1
2	19	5	5	5	5	5	5
2	20	5	5	5	5	5	5
2	21	1	1	1	1	1	1
2	22	1	1	1	1	1	1
2	23	1	1	1	1	1	1
2	24	1	1	1	1	1	1
2	25	1	1	1	1	1	1
2	26	1	1	1	1	1	1
2	27	1	1	1	1	1	1
2	28	1	1	1	1	1	1
2	29	1	1	1	1	1	1
2	30	1	1	1	1	1	1
2	31	1	1	1	1	1	1
2	32	1	1	1	1	1	1
2	33	5	1	5	5	5	5
2	34	1	1	1	1	1	2
2	35	1	1	5	1	1	1
2	36	1	1	1	1	1	1
2	37	1	1	1	1	1	1
2	38	1	1	1	1	1	1
2	39	1	1	1	1	1	1
2	40	1	1	1	1	1	1
2	41	1	1	1	1	1	1
2	42	5	5	5	5	5	5
2	43	5	5	5	5	5	5
2	44	5	5	5	5	5	5
2	45	5	5	5	5	5	5
2	46	1	1	1	1	1	1
2	47	1	1	1	1	1	1
2	48	1	1	1	3	1	1
2	49	1	1	1	3	1	1
2	50	1	1	1	1	1	1
2	51	1	1	1	1	1	1
2	52	5	5	5	5	5	5
2	53	5	5	5	5	5	5
2	54	5	5	5	5	5	5
2	55	5	5	5	5	5	5
2	56	5	5	5	5	1	5
2	57	1	1	1	1	1	1
2	58	1	1	1	1	1	1
2	59	5	5	5	5	5	5
2	60	1	1	1	1	1	1
3	1	1	1	1	1	1	1
3	2	1	1	1	1	1	1
3	3	1	1	1	1	1	3
3	4	1	1	1	1	1	1
3	5	1	1	1	1	1	1
3	6	1	1	1	1	1	1
3	7	1	1	1	1	1	1
3	8	1	1	1	1	1	1
3	9	1	1	1	1	1	1
3	10	1	1	1	1	1	1
3	11	1	1	1	1	1	1
3	12	1	1	1	1	1	1
3	13	1	1	1	1	1	1
3	14	1	1	1	1	1	1
3	15	1	1	5	1	1	1
3	16	5	5	5	5	1	5
3	17	1	1	1	1	1	1
3	18	1	1	1	1	1	1
3	19	1	1	1	1	1	1
3	20	3	1	1	1	1	1
3	21	1	1	1	1	1	1
3	22	3	3	5	3	1	1
3	23	3	1	1	1	1	1
3	24	1	1	1	1	1	1
3	25	1	1	5	5	1	1
3	26	5	1	5	1	5	5
3	27	5	5	5	5	5	5
3	28	1	1	1	1	1	1
3	29	1	1	1	1	1	1
3	30	1	1	1	1	1	1
3	31	1	1	1	1	1	1
3	32	1	1	1	1	1	1
3	33	1	1	1	1	1	1
3	34	1	1	1	1	1	1
3	35	1	1	1	1	1	1
3	36	1	1	1	1	1	1
3	37	1	1	1	1	1	1
3	38	1	1	1	1	1	1
3	39	1	1	1	1	1	1
3	40	1	1	1	1	1	1
3	41	1	1	1	1	1	1
3	42	1	1	1	1	1	1
3	43	1	1	1	1	1	1
3	44	1	1	1	1	1	1
3	45	1	1	1	1	1	1
3	46	1	1	1	1	1	1
3	47	4	4	1	1	1	1
3	48	1	5	5	5	5	5
3	49	5	5	5	5	5	5
3	50	5	5	5	5	5	5
3	51	1	1	5	5	1	1
3	52	1	1	1	1	1	1
3	53	1	1	1	1	1	1
3	54	5	5	5	5	5	5
3	55	1	1	5	5	5	5
3	56	1	5	5	5	5	4
3	57	5	5	5	5	5	5
3	58	4	1	1	1	1	1
3	59	5	5	5	5	5	5
3	60	1	1	4	1	1	3

## Sheet: Activity Structure
Teacher	Segment	Coder 1	Coder 2	Coder 3	Coder 4	Coder 5	Coder 6
1	1	3	3	3	3	18	3
1	2	4	18	18	18	11	3
1	3	11	10	18	4	11	4
1	4	3	4	4	4	8	1
1	5	6	4	4	4	4	1
1	6	10	4	4	18	7	10
1	7	10	4	4	18	3	10
1	8	3	3	3	3	3	3
1	9	1	8	2	8	8	8
1	10	21	2	2	8	2	8
1	11	8	8	8	8	8	8
1	12	11	10	11	11	11	11
1	13	6	2	8	8	8	8
1	14	6	2	2	4	2	11
1	15	11	10	11	11	11	11
1	16	10	4	4	2	10	11
1	17	8	8	8	8	2	8
1	18	8	8	8	8	8	8
1	19	6	6	6	4	4	5
1	20	8	8	8	8	8	8
1	21	8	8	8	8	8	8
1	22	3	3	3	3	18	1
1	23	8	18	17	8	8	8
1	24	6	6	6	6	6	6
1	25	8	8	8	8	8	8
1	26	6	6	6	6	6	6
1	27	6	6	6	6	6	9
1	28	8	6	6	6	6	6
1	29	6	6	6	6	6	6
1	30	7	8	8	8	1	8
1	31	4	4	10	4	13	13
1	32	10	4	10	8	13	13
1	33	10	4	10	4	13	13
1	34	10	3	4	3	13	4
1	35	10	8	8	8	13	4
1	36	10	10	8	8	13	4
1	37	3	18	18	3	4	18
1	38	4	3	3	3	3	3
1	39	4	10	8	4	8	8
1	40	8	10	8	4	8	8
1	41	8	10	8	4	8	8
1	42	8	10	8	4	8	8
1	43	3	3	4	18	18	18
1	44	3	18	18	3	18	18
1	45	8	8	8	8	8	3
1	46	3	4	4	4	13	13
1	47	11	13	10	4	13	13
1	48	3	4	3	3	13	13
1	49	4	13	17	3	13	13
1	50	11	13	10	15	13	13
1	51	11	13	10	4	13	13
1	52	11	13	10	11	13	13
1	53	11	13	11	15	13	13
1	54	10	13	17	13	13	13
1	55	8	13	4	3	3	18
1	56	3	3	3	3	3	3
1	57	6	6	6	6	6	6
1	58	6	6	6	6	6	6
1	59	6	6	6	6	10	6
1	60	1	18	18	18	3	1
2	1	1	18	3	3	1	1
2	2	1	3	3	3	3	1
2	3	4	7	6	4	7	4
2	4	3	3	3	3	3	1
2	5	4	6	6	4	6	6
2	6	4	6	6	4	6	6
2	7	8	8	10	8	7	7
2	8	4	10	10	4	6	10
2	9	4	10	10	4	6	10
2	10	4	10	10	4	6	10
2	11	4	10	10	4	6	10
2	12	3	18	3	18	3	18
2	13	3	3	3	3	3	3
2	14	4	6	6	4	6	6
2	15	4	6	6	4	6	6
2	16	4	4	17	4	4	4
2	17	11	13	11	15	13	10
2	18	11	13	11	15	13	10
2	19	8	8	8	8	8	8
2	20	8	8	8	8	8	8
2	21	3	3	3	3	3	3
2	22	4	3	4	3	3	4
2	23	6	6	6	6	6	6
2	24	6	6	18	18	3	6
2	25	6	6	6	6	6	6
2	26	6	6	6	6	6	6
2	27	6	6	6	6	6	6
2	28	3	18	3	3	6	3
2	29	3	18	4	3	3	4
2	30	3	3	3	3	3	3
2	31	3	3	3	8	3	1
2	32	8	3	3	8	1	8
2	33	19	18	17	3	17	17
2	34	8	8	8	8	8	4
2	35	4	2	17	6	1	5
2	36	6	6	8	2	8	8
2	37	8	8	8	2	8	8
2	38	8	8	10	2	8	8
2	39	8	6	8	2	8	8
2	40	8	8	11	2	8	8
2	41	8	8	18	2	8	18
2	42	7	10	10	8	8	10
2	43	7	10	10	8	8	10
2	44	7	10	10	8	8	10
2	45	7	10	10	8	8	10
2	46	3	18	18	18	18	18
2	47	18	18	4	3	3	18
2	48	18	18	17	17	18	18
2	49	3	18	18	17	18	18
2	50	3	3	3	3	3	3
2	51	4	4	4	4	2	4
2	52	10	10	10	11	7	10
2	53	10	10	10	2	1	10
2	54	10	10	10	8	1	5
2	55	10	10	10	8	8	10
2	56	4	10	10	4	4	10
2	57	4	4	6	4	4	4
2	58	11	10	11	4	10	10
2	59	10	10	10	4	4	10
2	60	4	4	11	4	2	4
3	1	3	3	3	3	3	3
3	2	4	2	18	18	5	18
3	3	4	2	18	18	5	3
3	4	6	6	6	6	2	6
3	5	3	3	3	3	1	3
3	6	6	6	6	6	6	6
3	7	4	6	10	4	2	4
3	8	4	7	10	4	6	6
3	9	6	7	10	4	6	6
3	10	6	7	10	4	6	6
3	11	1	1	1	3	1	2
3	12	6	7	6	4	6	6
3	13	4	1	6	4	4	4
3	14	4	4	4	4	10	10
3	15	6	10	10	4	10	10
3	16	3	3	19	3	3	19
3	17	3	3	3	1	3	1
3	18	3	4	3	4	3	3
3	19	4	6	6	4	1	4
3	20	6	6	6	4	1	4
3	21	1	1	1	1	1	1
3	22	4	10	10	4	1	4
3	23	4	6	1	4	1	1
3	24	3	3	3	3	3	3
3	25	8	8	8	8	8	8
3	26	8	2	10	1	8	10
3	27	8	10	10	9	9	10
3	28	1	1	1	1	1	1
3	29	1	1	1	1	1	1
3	30	1	1	1	1	1	1
3	31	18	18	18	18	18	18
3	32	3	3	3	1	3	3
3	33	3	3	3	3	3	4
3	34	6	6	6	6	6	6
3	35	6	6	6	6	6	6
3	36	6	6	6	6	6	6
3	37	6	6	6	6	6	6
3	38	6	6	6	6	6	6
3	39	6	6	6	6	6	6
3	40	6	6	6	6	6	6
3	41	6	6	6	6	6	6
3	42	6	6	6	6	6	6
3	43	6	6	6	6	6	6
3	44	6	6	6	6	6	6
3	45	6	6	6	6	6	6
3	46	1	3	6	1	1	5
3	47	4	4	10	4	7	10
3	48	3	8	8	8	8	8
3	49	10	10	10	8	8	10
3	50	8	8	4	8	8	8
3	51	18	18	4	3	18	18
3	52	3	3	3	8	3	3
3	53	8	8	3	8	1	8
3	54	8	8	8	8	8	8
3	55	8	3	8	8	8	8
3	56	1	8	8	8	8	8
3	57	6	10	10	8	8	6
3	58	4	3	3	1	8	3
3	59	8	8	8	8	8	8
3	60	6	6	17	4	17	17

## Sheet: Mode
Teacher	Segment	Coder 1	Coder 2	Coder 3	Coder 4	Coder 5	Coder 6
1	1	3	3	3	3	3	3
1	2	11	3	3	3	1	3
1	3	1	1	18	1	11	1
1	4	3	7	13	14	13	3
1	5	11	11	11	11	11	3
1	6	11	3	3	3	3	1
1	7	11	3	3	3	3	1
1	8	3	3	3	3	3	3
1	9	3	13	13	13	13	13
1	10	13	11	14	14	11	13
1	11	13	13	11	14	13	13
1	12	1	1	1	1	1	1
1	13	11	14	13	14	13	13
1	14	11	11	11	14	11	1
1	15	1	1	1	8	1	1
1	16	11	11	3	11	11	1
1	17	13	13	13	14	11	13
1	18	13	13	13	14	13	13
1	19	11	11	11	8	11	11
1	20	13	13	13	14	13	13
1	21	13	14	13	14	13	13
1	22	3	3	3	3	3	3
1	23	13	3	3	13	13	13
1	24	17	17	17	17	17	17
1	25	13	13	13	13	13	17
1	26	17	17	17	17	17	17
1	27	17	17	17	17	17	17
1	28	17	17	17	17	17	17
1	29	17	17	17	17	17	17
1	30	14	16	14	13	3	17
1	31	13	13	16	13	13	13
1	32	16	13	13	13	13	17
1	33	16	13	16	16	13	17
1	34	15	3	3	3	13	17
1	35	13	13	13	13	13	17
1	36	13	13	13	13	13	17
1	37	3	13	3	3	3	3
1	38	13	3	3	3	3	3
1	39	13	13	13	13	13	17
1	40	13	13	13	13	13	17
1	41	13	13	13	13	13	17
1	42	13	13	13	13	13	17
1	43	3	3	3	3	3	3
1	44	3	3	3	3	3	3
1	45	13	13	13	13	13	3
1	46	3	15	3	16	17	17
1	47	10	15	10	16	17	17
1	48	3	3	3	3	17	17
1	49	12	15	3	3	17	17
1	50	10	15	10	16	17	17
1	51	10	15	10	16	17	17
1	52	10	15	10	4	17	17
1	53	10	15	10	16	17	17
1	54	13	15	3	3	17	17
1	55	3	16	3	3	3	3
1	56	3	3	3	3	3	3
1	57	17	17	17	17	17	17
1	58	17	17	17	17	17	17
1	59	17	17	17	17	13	17
1	60	3	3	3	3	3	3
2	1	3	3	3	3	3	3
2	2	3	3	3	3	3	12
2	3	17	17	17	17	17	17
2	4	3	3	3	3	3	3
2	5	17	10	10	17	17	17
2	6	17	17	10	17	17	17
2	7	17	17	17	17	17	17
2	8	17	17	17	17	17	17
2	9	17	17	17	17	17	17
2	10	17	17	17	17	17	17
2	11	17	17	17	17	3	17
2	12	3	3	3	3	3	3
2	13	3	3	3	3	3	3
2	14	17	17	17	17	17	17
2	15	17	17	17	17	17	17
2	16	16	13	3	16	13	17
2	17	16	13	16	16	16	17
2	18	16	13	16	16	16	17
2	19	13	13	13	13	13	13
2	20	13	13	13	13	13	13
2	21	3	3	3	3	3	3
2	22	3	3	3	3	3	3
2	23	17	17	17	17	17	17
2	24	17	17	3	3	3	17
2	25	17	17	17	17	17	17
2	26	17	17	17	17	17	17
2	27	17	17	17	17	17	17
2	28	3	3	3	3	17	3
2	29	3	3	3	3	3	3
2	30	3	3	3	3	3	3
2	31	3	3	3	3	3	3
2	32	3	3	3	3	3	13
2	33	18	3	3	3	3	3
2	34	13	13	13	13	13	13
2	35	13	13	3	13	3	3
2	36	13	13	13	13	13	13
2	37	13	13	13	13	13	13
2	38	13	13	13	13	13	13
2	39	13	13	13	13	13	13
2	40	13	13	13	13	13	13
2	41	13	13	18	13	13	3
2	42	3	13	13	13	13	13
2	43	13	13	13	13	13	13
2	44	13	13	13	13	13	13
2	45	13	13	13	13	13	13
2	46	3	13	4	18	18	3
2	47	18	16	16	3	3	16
2	48	3	3	3	3	3	3
2	49	3	3	3	3	3	3
2	50	3	3	3	3	3	3
2	51	11	11	3	11	11	11
2	52	13	11	14	11	11	13
2	53	13	11	11	11	3	13
2	54	11	11	13	13	3	3
2	55	13	11	11	14	13	3
2	56	11	11	11	11	13	13
2	57	13	11	13	11	13	11
2	58	14	14	14	11	13	11
2	59	11	11	14	13	13	11
2	60	13	11	11	11	11	11
3	1	3	3	3	3	3	3
3	2	2	2	18	3	18	18
3	3	2	2	18	3	18	3
3	4	17	17	17	17	17	17
3	5	3	3	3	3	3	3
3	6	17	17	17	17	12	17
3	7	17	10	9	17	10	17
3	8	17	17	17	17	17	17
3	9	17	17	17	17	17	17
3	10	17	17	17	17	17	17
3	11	3	3	3	3	3	17
3	12	17	17	10	17	17	17
3	13	17	3	8	8	11	11
3	14	11	11	11	8	11	11
3	15	17	11	12	17	11	17
3	16	3	3	3	3	3	3
3	17	3	3	3	3	3	3
3	18	3	13	3	13	3	3
3	19	17	13	17	13	3	17
3	20	17	13	17	13	3	17
3	21	3	3	3	3	3	3
3	22	17	10	10	17	12	17
3	23	17	13	3	13	12	3
3	24	3	3	3	3	3	3
3	25	13	13	13	13	13	13
3	26	13	16	16	3	13	16
3	27	13	16	16	16	16	16
3	28	3	3	3	3	3	3
3	29	3	3	3	3	3	3
3	30	3	3	3	3	3	3
3	31	18	3	3	3	3	3
3	32	3	3	3	3	3	3
3	33	3	3	3	3	3	3
3	34	17	17	17	17	17	17
3	35	17	17	17	17	17	17
3	36	17	17	17	17	17	17
3	37	17	17	17	17	17	17
3	38	17	17	17	17	17	17
3	39	17	17	17	17	17	17
3	40	17	17	17	17	17	17
3	41	17	17	17	17	17	17
3	42	17	17	17	17	17	17
3	43	17	17	17	17	17	17
3	44	17	17	17	17	17	17
3	45	17	17	17	17	17	17
3	46	1	3	8	3	3	12
3	47	13	13	16	16	11	16
3	48	3	3	3	13	13	17
3	49	16	16	16	13	13	16
3	50	13	16	3	13	13	13
3	51	18	3	3	3	3	3
3	52	3	3	3	12	3	3
3	53	3	3	3	3	3	3
3	54	13	13	13	13	13	13
3	55	3	3	3	13	13	13
3	56	3	3	12	3	13	13
3	57	13	13	13	13	13	13
3	58	13	3	3	12	3	3
3	59	13	13	13	13	13	13
3	60	13	13	3	13	3	3

## Sheet: Language Content
Teacher	Segment	Coder 1	Coder 2	Coder 3	Coder 4	Coder 5	Coder 6
1	1	2	2	2	2	2	3
1	2	3	2	2	2	2	2
1	3	3	2	2	2	2	2
1	4	2	2	2	2	2	3
1	5	3	2	2	2	2	2
1	6	3	2	2	2	2	2
1	7	3	2	2	2	2	2
1	8	2	2	2	2	2	3
1	9	3	3	4	3	3	4
1	10	3	4	4	3	4	3
1	11	3	4	4	4	3	3
1	12	3	4	4	4	3	3
1	13	3	3	4	3	3	4
1	14	3	4	4	4	4	4
1	15	3	4	4	4	4	4
1	16	3	4	2	3	4	4
1	17	3	4	4	3	3	3
1	18	4	4	4	3	3	4
1	19	3	4	4	3	3	4
1	20	3	4	4	3	4	4
1	21	3	4	4	3	3	4
1	22	2	2	2	2	2	3
1	23	4	2	2	4	2	3
1	24	3	4	4	4	4	4
1	25	3	4	3	4	4	4
1	26	3	4	4	4	4	4
1	27	3	4	4	4	4	4
1	28	3	4	4	4	4	4
1	29	3	4	4	4	4	4
1	30	3	4	3	4	4	4
1	31	3	4	4	2	4	4
1	32	3	4	4	4	4	4
1	33	3	4	4	4	4	4
1	34	3	2	2	2	4	4
1	35	3	4	4	4	4	4
1	36	3	4	4	4	4	4
1	37	2	2	2	2	3	2
1	38	3	2	2	2	3	4
1	39	3	4	4	4	4	4
1	40	3	4	4	4	4	4
1	41	3	4	4	4	4	4
1	42	3	4	4	3	4	4
1	43	2	2	2	3	2	2
1	44	2	2	2	3	2	2
1	45	3	4	3	4	4	3
1	46	2	4	2	4	4	4
1	47	3	4	4	4	4	4
1	48	2	2	2	2	4	4
1	49	3	4	2	2	4	4
1	50	3	4	4	4	4	4
1	51	3	4	4	4	4	4
1	52	3	4	4	4	4	4
1	53	3	4	4	4	4	4
1	54	3	4	2	2	4	4
1	55	3	4	2	2	2	2
1	56	2	2	2	2	2	2
1	57	3	4	3	4	4	4
1	58	3	4	3	4	4	4
1	59	2	4	3	4	4	4
1	60	3	2	2	2	2	3
2	1	3	2	2	2	3	2
2	2	3	2	2	2	3	3
2	3	4	3	3	3	3	4
2	4	2	3	2	2	2	3
2	5	4	4	3	3	3	4
2	6	4	3	3	3	3	4
2	7	3	3	3	3	3	4
2	8	4	3	3	3	4	4
2	9	4	3	3	3	3	4
2	10	4	3	3	3	3	4
2	11	4	3	3	3	3	4
2	12	2	2	2	2	2	2
2	13	2	2	2	2	3	3
2	14	4	4	4	3	4	4
2	15	4	4	4	3	4	4
2	16	4	4	2	3	4	4
2	17	4	4	4	3	4	4
2	18	4	4	4	3	4	4
2	19	3	4	4	3	4	4
2	20	3	4	4	3	4	4
2	21	2	2	2	2	4	3
2	22	3	2	2	2	2	3
2	23	3	4	4	3	3	4
2	24	3	4	2	2	2	4
2	25	3	4	4	4	4	4
2	26	3	4	4	4	4	4
2	27	3	4	4	4	4	4
2	28	2	2	2	2	4	3
2	29	2	2	2	2	2	2
2	30	2	2	2	2	2	3
2	31	2	2	2	4	4	3
2	32	3	4	2	4	4	3
2	33	2	2	2	2	2	2
2	34	4	4	4	4	4	4
2	35	4	4	2	4	4	4
2	36	4	4	4	4	4	4
2	37	4	4	4	4	4	4
2	38	4	4	4	4	4	4
2	39	4	4	4	4	4	4
2	40	4	4	4	4	4	4
2	41	4	4	2	4	4	2
2	42	4	4	4	4	4	4
2	43	4	4	4	4	4	4
2	44	4	4	4	4	4	4
2	45	4	4	4	4	4	4
2	46	2	2	2	2	2	2
2	47	2	2	2	2	2	2
2	48	2	2	2	2	2	2
2	49	2	2	2	2	2	2
2	50	2	2	2	2	4	3
2	51	4	4	2	4	4	4
2	52	4	4	4	4	4	4
2	53	4	4	4	4	4	4
2	54	4	4	4	4	4	4
2	55	4	4	4	4	4	4
2	56	4	4	4	4	4	4
2	57	4	4	4	4	4	4
2	58	4	4	4	4	4	4
2	59	4	4	4	4	4	4
2	60	4	4	4	4	4	4
3	1	2	2	2	2	2	2
3	2	2	4	2	2	3	2
3	3	3	4	2	2	3	2
3	4	3	4	3	4	4	4
3	5	2	3	2	2	3	2
3	6	3	4	4	4	4	4
3	7	3	4	4	4	4	4
3	8	4	4	4	4	4	4
3	9	4	4	4	4	4	4
3	10	4	4	4	4	4	4
3	11	4	4	4	2	4	4
3	12	3	4	4	4	4	4
3	13	3	4	4	4	4	4
3	14	4	4	3	4	4	4
3	15	3	4	4	4	4	4
3	16	2	2	2	2	2	1
3	17	2	2	2	2	2	3
3	18	4	4	2	4	3	3
3	19	3	4	4	4	4	4
3	20	3	4	4	4	4	4
3	21	3	4	3	4	4	3
3	22	3	4	4	4	4	4
3	23	3	4	3	4	4	3
3	24	2	2	2	2	3	2
3	25	3	4	4	4	4	4
3	26	3	4	4	4	4	4
3	27	3	4	4	4	4	4
3	28	4	3	3	3	4	4
3	29	4	4	3	3	4	3
3	30	3	4	3	3	4	3
3	31	1	2	2	2	2	2
3	32	2	4	2	4	2	3
3	33	3	2	2	2	2	2
3	34	3	4	4	4	4	4
3	35	3	4	4	4	4	4
3	36	3	4	4	4	4	4
3	37	3	4	4	4	4	4
3	38	3	4	4	4	4	4
3	39	3	4	4	4	4	4
3	40	3	4	4	4	4	4
3	41	3	4	4	4	4	4
3	42	3	4	4	4	4	4
3	43	3	4	4	4	4	4
3	44	3	4	4	4	4	4
3	45	3	4	4	4	4	4
3	46	1	4	4	4	4	4
3	47	4	4	4	4	4	4
3	48	3	4	4	4	4	4
3	49	3	4	4	4	4	4
3	50	3	4	2	4	4	4
3	51	2	2	2	2	2	2
3	52	2	2	2	4	3	3
3	53	3	4	2	4	3	4
3	54	4	4	4	4	4	4
3	55	3	2	4	4	4	4
3	56	4	4	4	4	4	4
3	57	3	4	4	4	4	4
3	58	3	4	2	4	4	4
3	59	4	4	4	4	4	4
3	60	4	4	2	4	2	2

## Sheet: Language of Teacher
Teacher	Segment	Coder 1	Coder 2	Coder 3	Coder 4	Coder 5	Coder 6
1	1	2	2	2	2	5	2
1	2	2	2	2	2	5	2
1	3	5	2	5	2	2	2
1	4	2	2	2	2	2	2
1	5	2	2	2	2	2	2
1	6	2	2	2	2	2	2
1	7	2	2	2	2	2	2
1	8	2	2	2	2	2	2
1	9	2	2	2	2	2	2
1	10	2	2	2	2	2	2
1	11	2	2	2	2	2	2
1	12	5	5	5	2	5	5
1	13	2	2	2	2	2	2
1	14	2	2	2	2	2	2
1	15	5	5	5	2	5	2
1	16	2	2	2	2	2	2
1	17	2	2	2	2	2	2
1	18	2	2	2	2	2	2
1	19	2	2	2	2	2	2
1	20	2	2	2	2	2	2
1	21	2	2	2	2	2	2
1	22	2	2	2	2	2	2
1	23	2	2	2	2	2	2
1	24	2	2	2	2	2	2
1	25	2	2	2	2	2	2
1	26	2	2	2	2	2	2
1	27	2	2	2	2	2	2
1	28	2	2	2	2	2	2
1	29	2	2	2	2	2	2
1	30	2	2	2	2	2	2
1	31	2	2	2	2	2	2
1	32	2	2	2	2	2	2
1	33	2	2	2	2	2	2
1	34	2	2	2	2	2	2
1	35	2	2	2	2	2	2
1	36	2	2	2	2	2	2
1	37	2	2	2	2	2	2
1	38	2	2	2	2	2	2
1	39	2	2	2	2	2	2
1	40	2	2	2	2	2	2
1	41	2	2	2	2	2	2
1	42	2	2	2	2	2	2
1	43	2	2	2	2	2	2
1	44	2	2	2	2	2	2
1	45	2	2	2	2	2	2
1	46	2	2	2	2	2	2
1	47	5	5	5	2	2	2
1	48	2	2	2	2	2	2
1	49	2	2	2	2	2	2
1	50	5	2	5	5	2	2
1	51	5	5	5	2	2	2
1	52	5	5	5	5	5	5
1	53	5	5	5	2	5	2
1	54	2	2	2	2	2	2
1	55	2	2	2	2	2	2
1	56	2	2	2	2	2	2
1	57	2	2	2	2	2	2
1	58	2	2	2	2	2	2
1	59	2	2	2	2	2	2
1	60	2	2	2	2	2	2
2	1	2	2	2	2	2	2
2	2	2	2	2	2	2	2
2	3	2	2	2	2	2	2
2	4	2	2	2	2	2	2
2	5	2	5	5	2	5	2
2	6	2	2	5	2	2	2
2	7	2	2	2	2	2	2
2	8	2	2	2	2	2	2
2	9	2	2	2	2	2	2
2	10	2	2	2	2	2	2
2	11	2	2	2	2	2	2
2	12	2	2	2	2	2	2
2	13	2	2	2	2	2	2
2	14	5	2	2	2	2	2
2	15	2	2	2	2	2	2
2	16	2	2	2	2	2	2
2	17	2	5	5	2	2	2
2	18	5	5	5	2	5	2
2	19	2	2	2	2	2	2
2	20	2	2	2	2	2	2
2	21	2	2	2	2	2	2
2	22	2	2	2	2	2	2
2	23	2	2	2	2	2	2
2	24	2	2	2	2	2	2
2	25	2	2	2	2	2	2
2	26	2	2	2	2	2	2
2	27	2	2	2	2	2	2
2	28	2	2	2	2	2	2
2	29	2	2	2	2	2	2
2	30	2	2	2	2	2	2
2	31	2	2	2	2	2	2
2	32	2	2	2	2	2	2
2	33	2	2	2	2	2	2
2	34	2	2	2	2	2	2
2	35	2	2	2	2	2	2
2	36	2	2	2	2	2	2
2	37	2	2	2	2	2	2
2	38	2	2	2	2	2	2
2	39	2	2	2	2	2	2
2	40	2	2	2	2	2	2
2	41	2	2	5	2	2	2
2	42	2	2	2	2	2	2
2	43	2	2	2	2	2	2
2	44	2	2	2	2	2	2
2	45	2	2	2	2	2	2
2	46	2	2	5	5	5	2
2	47	2	2	2	2	2	2
2	48	2	2	2	2	2	2
2	49	2	2	2	2	2	2
2	50	2	2	2	2	2	2
2	51	2	2	2	2	2	2
2	52	2	2	2	2	2	2
2	53	2	2	2	2	2	2
2	54	2	2	2	2	2	2
2	55	2	2	2	2	2	2
2	56	2	2	2	2	2	2
2	57	2	2	2	2	2	2
2	58	2	2	2	2	2	2
2	59	2	2	2	2	2	2
2	60	2	2	2	2	2	2
3	1	2	2	2	2	2	2
3	2	5	5	5	5	5	5
3	3	2	5	5	2	5	2
3	4	2	2	2	2	2	2
3	5	2	2	2	2	2	2
3	6	2	2	2	2	2	2
3	7	2	2	5	2	2	2
3	8	2	2	2	2	2	2
3	9	2	2	2	2	2	2
3	10	2	2	2	2	2	2
3	11	2	2	2	2	2	2
3	12	2	2	5	2	2	2
3	13	2	2	2	2	2	2
3	14	2	2	2	2	2	2
3	15	2	2	2	2	2	2
3	16	2	2	2	2	2	2
3	17	2	2	2	2	2	2
3	18	2	2	2	2	2	2
3	19	2	2	2	2	2	2
3	20	2	2	2	2	2	2
3	21	2	2	2	2	2	2
3	22	2	2	2	2	2	2
3	23	2	2	2	2	2	2
3	24	2	2	2	2	2	2
3	25	2	2	2	2	2	2
3	26	2	2	2	2	2	2
3	27	2	2	2	2	2	2
3	28	2	2	2	2	2	2
3	29	2	2	2	2	2	2
3	30	2	2	2	2	2	2
3	31	2	2	2	2	2	2
3	32	2	2	2	2	2	2
3	33	2	2	2	2	2	2
3	34	2	2	2	2	2	2
3	35	2	2	2	2	2	2
3	36	2	2	2	2	2	2
3	37	2	2	2	2	2	2
3	38	2	2	2	2	2	2
3	39	2	2	2	2	2	2
3	40	2	2	2	2	2	2
3	41	2	2	2	2	2	2
3	42	2	2	2	2	2	2
3	43	2	2	2	2	2	2
3	44	2	2	2	2	2	2
3	45	2	2	2	2	2	2
3	46	1	2	2	2	2	2
3	47	2	2	5	2	2	2
3	48	2	2	2	2	2	2
3	49	2	2	2	2	2	2
3	50	2	2	2	2	2	2
3	51	2	2	2	2	2	2
3	52	2	2	2	2	2	2
3	53	2	2	2	2	2	2
3	54	2	2	2	2	2	2
3	55	2	2	2	2	2	2
3	56	2	2	2	2	2	2
3	57	2	2	2	2	2	2
3	58	2	2	2	2	2	2
3	59	2	2	2	2	2	2
3	60	2	2	2	2	2	2

## Sheet: Language of Student
Teacher	Segment	Coder 1	Coder 2	Coder 3	Coder 4	Coder 5	Coder 6
1	1	5	5	5	5	5	5
1	2	2	5	5	5	5	5
1	3	2	5	5	5	5	5
1	4	5	2	2	2	2	5
1	5	2	5	5	5	5	5
1	6	2	5	5	5	5	5
1	7	2	5	5	5	5	5
1	8	5	5	5	5	5	5
1	9	5	2	2	2	2	2
1	10	2	5	2	2	5	2
1	11	2	2	5	2	2	2
1	12	2	5	5	2	5	5
1	13	2	2	2	2	2	2
1	14	2	5	5	2	5	5
1	15	2	5	5	5	5	5
1	16	2	5	5	5	5	5
1	17	2	2	2	2	5	2
1	18	2	2	2	2	2	2
1	19	2	5	5	5	5	5
1	20	2	2	2	2	2	2
1	21	2	2	2	2	2	2
1	22	5	5	5	5	5	5
1	23	2	5	5	2	2	2
1	24	2	2	2	2	2	2
1	25	2	2	2	2	2	2
1	26	2	2	2	2	2	2
1	27	2	2	2	2	2	2
1	28	2	2	2	2	2	2
1	29	2	2	2	2	2	2
1	30	2	2	2	2	5	2
1	31	2	2	2	2	2	2
1	32	2	2	2	2	2	2
1	33	2	2	2	2	2	2
1	34	2	5	5	5	2	2
1	35	2	2	2	2	2	2
1	36	2	2	2	2	2	2
1	37	5	2	5	5	5	5
1	38	2	5	5	5	5	5
1	39	2	2	2	2	2	2
1	40	2	2	2	2	2	2
1	41	2	2	2	2	2	2
1	42	2	2	2	2	2	2
1	43	5	5	5	5	5	5
1	44	5	5	5	5	5	5
1	45	2	2	2	2	5	5
1	46	5	2	5	2	2	2
1	47	2	2	2	2	2	2
1	48	5	5	5	5	2	2
1	49	5	2	5	5	2	2
1	50	2	2	2	2	2	2
1	51	2	2	2	2	2	2
1	52	2	2	2	2	2	2
1	53	2	2	2	2	2	2
1	54	2	2	5	5	2	2
1	55	5	2	5	5	5	2
1	56	5	5	5	5	5	5
1	57	2	2	2	2	2	2
1	58	2	2	2	2	2	2
1	59	2	2	2	2	2	2
1	60	5	5	5	5	5	5
2	1	5	5	5	5	5	5
2	2	5	5	5	5	5	5
2	3	2	2	2	2	2	2
2	4	5	5	5	5	5	5
2	5	2	2	2	2	2	2
2	6	2	2	2	2	2	2
2	7	2	2	2	2	2	2
2	8	2	2	2	2	2	2
2	9	2	2	2	2	2	2
2	10	2	2	2	2	2	2
2	11	2	2	2	2	2	2
2	12	5	5	5	5	5	5
2	13	5	5	5	5	5	5
2	14	2	2	2	2	2	2
2	15	2	2	2	2	2	2
2	16	2	2	5	2	2	2
2	17	2	2	2	2	2	2
2	18	2	2	2	2	2	2
2	19	2	2	2	2	2	2
2	20	2	2	2	2	2	2
2	21	5	5	5	5	5	5
2	22	5	5	5	5	5	5
2	23	2	2	2	2	2	2
2	24	2	2	5	5	5	2
2	25	2	2	2	2	2	2
2	26	2	2	2	2	2	2
2	27	2	2	2	2	2	2
2	28	5	5	5	5	2	5
2	29	5	5	5	5	5	5
2	30	5	5	5	5	5	5
2	31	5	5	5	5	5	5
2	32	5	5	5	5	5	2
2	33	5	5	5	5	5	5
2	34	2	2	2	2	2	2
2	35	2	2	5	2	5	5
2	36	2	2	2	2	2	2
2	37	2	2	2	2	2	2
2	38	2	2	2	2	2	2
2	39	2	2	2	2	2	2
2	40	2	2	2	2	2	2
2	41	2	2	5	2	2	5
2	42	5	2	2	2	2	2
2	43	2	2	2	2	2	2
2	44	2	2	2	2	2	2
2	45	2	2	2	2	2	2
2	46	5	2	1	5	5	5
2	47	5	2	2	5	5	2
2	48	5	5	5	5	5	5
2	49	5	5	5	5	5	5
2	50	5	5	5	5	5	5
2	51	2	5	5	5	5	5
2	52	2	5	2	5	5	2
2	53	2	5	5	5	5	2
2	54	2	5	2	2	5	5
2	55	2	5	5	2	2	5
2	56	5	5	5	2	2	2
2	57	2	5	2	5	2	2
2	58	2	2	2	5	2	5
2	59	2	5	2	2	2	5
2	60	2	5	2	5	2	2
3	1	5	5	5	5	5	5
3	2	5	5	5	5	5	5
3	3	5	5	5	5	5	5
3	4	2	2	2	2	2	2
3	5	5	5	5	5	5	5
3	6	2	2	2	2	5	2
3	7	2	2	2	2	2	2
3	8	2	2	2	2	2	2
3	9	2	2	2	2	2	2
3	10	2	2	2	2	2	2
3	11	5	5	5	5	5	2
3	12	2	2	2	2	2	2
3	13	2	5	5	5	5	5
3	14	2	5	5	5	5	5
3	15	2	5	5	2	5	2
3	16	5	5	5	5	5	5
3	17	5	5	5	5	5	5
3	18	5	2	5	2	5	5
3	19	2	2	2	2	5	2
3	20	2	2	2	2	5	2
3	21	5	5	5	5	5	5
3	22	2	2	2	2	5	2
3	23	2	2	5	2	5	5
3	24	5	5	5	5	5	5
3	25	2	2	2	2	2	2
3	26	2	2	2	5	2	2
3	27	4	2	2	2	2	2
3	28	5	5	5	5	5	5
3	29	5	5	5	5	5	5
3	30	5	5	5	5	5	5
3	31	5	5	5	5	5	5
3	32	5	5	5	5	5	5
3	33	5	5	5	5	5	5
3	34	2	2	2	2	2	2
3	35	2	2	2	2	2	2
3	36	2	2	2	2	2	2
3	37	2	2	2	2	2	2
3	38	2	2	2	2	2	2
3	39	2	2	2	2	2	2
3	40	2	2	2	2	2	2
3	41	2	2	2	2	2	2
3	42	2	2	2	2	2	2
3	43	2	2	2	2	2	2
3	44	2	2	2	2	2	2
3	45	2	2	2	2	2	2
3	46	1	5	5	5	5	5
3	47	2	2	2	2	5	2
3	48	5	5	5	2	2	2
3	49	2	2	2	2	2	2
3	50	2	2	5	2	2	2
3	51	5	5	5	5	5	5
3	52	5	5	5	5	5	5
3	53	5	5	5	5	5	5
3	54	2	2	2	2	2	2
3	55	5	5	5	2	2	2
3	56	5	5	5	5	2	2
3	57	2	2	2	2	2	2
3	58	2	5	5	5	5	5
3	59	2	2	2	2	2	2
3	60	2	2	5	2	5	5
